# Supplementary material for: Shiga Toxin-Producing Escherichia coli in Yaks (Bos grunniens) from the Qinghai-Tibetan Plateau, China
Source: PLoS One. 2013 Jun 11;8(6):e65537. doi: 10.1371/journal.pone.0065537 (PMC3679134; doi:10.1371/journal.pone.0065537)
Supplement: Table S1 — Profiles of the 128 STEC isolates. (XLS) [file pone.0065537.s001.xls]

## Sheet: Sheet1
Table S1. Profiles of 128 STEC strains
Strains	PFGE patterns	Samples	Herds	O	H	stx subtypes		intimin gene	other putative adhesin genes							virulence-associated genes				virulence plasmid genes
						stx1	stx2	eaeA	iha	efa1	lpfAO157/OI-154	lpfAO157/OI-141	lpfAO113	saa	paa	cnf1	cnf2	astA	subA	ehxA	katP	espP	toxB
MN1205-01	EZKX01009	12	1	O117	H21	-	stx2b	-	-	-	-	-	-	-	-	+	+	-	-	-	-	-	-
MN1205-02	EZKX01009	12	1	O117	H21	-	stx2b	-	-	-	-	-	-	-	-	+	+	-	-	-	-	-	-
MN1205-03	EZKX01052	30	1	NT	H8	stx1a	stx2b	-	+	-	-	-	-	+	-	-	-	-	+	+	-	+	-
MN1205-04	EZKX01047	30	1	O8	H2	-	stx2d*	-	+	-	-	-	-	+	-	-	-	-	+	+	-	-	-
MN1205-05	/	63	1	O165	H8	stx1a	-	-	+	-	-	-	-	+	-	-	-	-	+	+	-	+	-
MN1205-06	EZKX01041	63	1	O165	H8	stx1a	-	-	+	-	-	-	-	+	-	-	-	-	+	+	-	+	-
MN1205-07	EZKX01033	70	1	O8	H16	-	stx2b*	-	+	-	-	-	-	-	-	-	-	-	-	-	-	-	-
MN1205-08	EZKX01033	70	1	O8	H16	-	stx2b	-	+	-	-	-	-	-	-	-	-	-	-	-	-	-	-
MN1205-09	EZKX01017	80	1	O117	H2	-	stx2b	-	+	-	-	-	-	-	-	-	-	-	-	-	-	-	-
MN1205-10	EZKX01017	80	1	O117	H2	-	stx2b	-	+	-	-	-	-	-	-	-	-	-	-	-	-	-	-
MN1205-11	EZKX01017	90	1	O117	H2	-	stx2b	-	+	-	-	-	-	-	-	-	-	-	-	-	-	-	-
MN1205-12	EZKX01017	90	1	O117	H2	-	stx2b	-	+	-	-	-	-	-	-	-	-	-	-	-	-	-	-
MN1205-13	EZKX01032	96	1	O8	H16	-	stx2b	-	+	-	-	-	-	-	-	-	-	-	-	-	-	-	-
MN1205-14	EZKX01032	96	1	O8	H16	-	stx2b	-	+	-	-	-	-	-	-	-	-	-	-	-	-	-	-
MN1205-15	EZKX01002	101	1	O117	H21	-	stx2b	-	-	-	-	-	-	-	-	+	+	-	-	-	-	-	-
MN1205-16	EZKX01002	101	1	O117	H21	-	stx2b	-	-	-	-	-	-	-	-	+	+	-	-	-	-	-	-
MN1205-17	EZKX01001	102	1	O117	H21	-	stx2b	-	-	-	-	-	-	-	-	+	+	-	-	-	-	-	-
MN1205-18	EZKX01051	112	1	O6	H14	-	stx2b	-	+	-	-	-	-	+	-	-	-	-	+	+	-	+	-
MN1205-19	EZKX01051	112	1	O6	H14	-	stx2b	-	+	-	-	-	-	+	-	-	-	-	+	+	-	+	-
MN1205-20	EZKX01035	114	1	O158	H16	-	stx2b	-	+	-	-	-	-	-	-	-	-	-	-	-	-	-	-
MN1205-21	EZKX01035	114	1	O8	H16	-	stx2b	-	+	-	-	-	-	-	-	-	-	-	-	-	-	-	-
MN1205-22	EZKX01010	121	1	NT	H8	stx1a	stx2d*	-	+	-	-	-	-	+	-	-	-	-	+	+	-	+	-
MN1205-23	EZKX01011	121	1	O165	H8	stx1a	stx2d*	-	+	-	-	-	-	+	-	-	-	-	+	+	-	+	-
MN1205-24	EZKX01009	161	1	O117	H21	-	stx2b	-	-	-	-	-	-	-	-	+	+	-	-	-	-	-	-
MN1205-25	EZKX01006	173	1	NT	H40	-	stx2b	-	-	-	-	-	-	-	-	+	+	-	-	-	-	-	-
MN1205-26	EZKX01001	5	1	O117	H21	-	stx2b	-	-	-	-	-	-	-	-	+	+	-	-	-	-	-	-
MN1205-27	EZKX01001	5	1	O117	H21	-	stx2b	-	-	-	-	-	-	-	-	+	+	-	-	-	-	-	-
MN1205-28	EZKX01029	6	1	O8	H16	-	stx2b	-	+	-	-	-	-	-	-	-	-	+	-	-	-	-	-
MN1205-29	EZKX01007	6	1	O117	H21	-	stx2b	-	-	-	-	-	-	-	-	+	+	-	-	-	-	-	-
MN1205-30	EZKX01057	74	1	O78	H8	stx1a	stx2d*	-	+	-	-	-	-	+	-	-	-	-	+	+	-	-	-
MN1205-31	EZKX01057	74	1	O78	H8	stx1a	stx2d*	-	+	-	-	-	-	+	-	-	-	-	+	+	-	-	-
MN1205-32	EZKX01042	145	1	NT	H21	stx1a	stx2d*	-	+	-	-	-	-	+	-	-	-	-	-	+	-	-	-
MN1205-33	EZKX01042	145	1	NT	H21	stx1a	stx2d*	-	+	-	-	-	-	+	-	-	-	-	-	+	-	-	-
MN1205-34	EZKX01025	51	1	NT	H44	stx1a		-	+	-	-	-	-	+	-	-	-	-	+	+	-	+	-
MN1205-35	/	60	1	O123	H8	stx1a	stx2b	-	+	-	-	-	-	+	-	-	-	-	+	+	-	+	-
MN1205-36	EZKX01027	9	1	O8	H16	-	stx2b	-	+	-	-	-	-	-	-	-	-	-	-	-	-	-	-
MN1205-37	EZKX01034	127	1	O8	H16	-	stx2b	-	+	-	-	-	-	-	-	-	-	-	-	-	-	-	-
MN1205-38	EZKX01034	127	1	O8	H16	-	stx2b	-	+	-	-	-	-	-	-	-	-	-	-	-	-	-	-
MN1205-39	EZKX01034	45	1	O8	H16	-	stx2b	-	+	-	-	-	-	-	-	-	-	-	-	-	-	-	-
MN1205-40	EZKX01034	45	1	O8	H16	-	stx2b	-	+	-	-	-	-	-	-	-	-	-	-	-	-	-	-
MN1208-01	EZKX01038	205	2	NT	H21	-	stx2d*	-	+	-	-	-	-	+	-	-	-	-	+	+	-	+	-
MN1208-02	EZKX01005	206	2	NT	H44	stx1a	-	-	+	-	-	-	-	+	-	-	-	+	-	+	-	-	-
MN1208-03	EZKX01024	209	2	O8	H9	stx1a	stx2d*	-	+	-	-	-	-	+	-	-	-	-	-	+	-	+	-
MN1208-04	EZKX01064	253	2	NT	H7	stx1a	-	-	+	-	-	-	-	+	-	-	-	-	-	+	-	-	-
MN1208-05	EZKX01005	293	2	O6	H21	stx1a	-	-	+	-	-	-	-	+	-	-	-	-	-	+	-	-	-
MN1208-06	EZKX01005	293	2	O6	H21	stx1a	-	-	+	-	-	-	-	+	-	-	-	-	-	+	-	-	-
MN1208-07	EZKX01067	353	2	O78	H45	-	stx2g	-	-	-	-	-	-	-	+	-	-	+	-	-	-	-	-
MN1208-08	EZKX01024	342	2	O8	H9	stx1a	stx2d	-	+	-	-	-	-	+	-	-	-	-	-	+	-	+	-
MN1208-09	EZKX01031	342	2	O8	H16	-	stx2b	-	+	-	-	-	-	-	-	-	-	-	-	-	-	-	-
MN1208-10	EZKX01022	341	2	O8	H9	stx1a	stx2d*	-	+	-	-	-	-	+	-	-	-	-	-	+	-	+	-
MN1208-11	EZKX01005	369	2	O6	NT	stx1a	-	-	+	-	-	-	-	+	-	-	-	-	-	+	-	-	-
MN1208-12	EZKX01005	369	2	O165	H21	stx1a	-	-	+	-	-	-	-	+	-	-	-	-	-	+	-	-	-
MN1208-13	EZKX01066	378	2	O78	H45	-	stx2g	-	-	-	-	-	-	-	+	-	-	+	-	-	-	-	-
MN1208-14	EZKX01066	344	2	O78	H45	-	stx2g	-	-	-	-	-	-	-	+	-	-	+	-	-	-	-	-
MN1208-15	EZKX01038	397	2	NT	NT	-	stx2c	-	+	-	-	-	-	+	-	-	-	-	+	+	-	+	-
MN1208-16	EZKX01046	391	2	O8	H19	stx1a	-	-	+	-	-	-	-	+	-	-	-	-	+	+	-	+	-
MN1208-17	EZKX01005	254	2	NT	H21	stx1a	-	-	+	-	-	-	-	+	-	-	-	-	-	+	-	-	-
MN1208-18	EZKX01005	254	2	NT	H21	stx1a	-	-	+	-	-	-	-	+	-	-	-	-	-	+	-	-	-
MN1208-19	EZKX01014	308	2	NT	NT	stx1a	stx2a+2b*	-	+	-	-	-	-	+	-	-	-	-	+	+	-	+	-
MN1208-20	EZKX01014	308	2	NT	H8	stx1a	stx2a+2b*	-	+	-	-	-	-	+	-	-	-	-	+	+	-	+	-
MN1208-21	EZKX01039	255	2	O66	H8	stx1a	-	-	+	-	-	-	-	+	-	-	-	-	+	+	-	+	-
MN1208-22	EZKX01018	255	2	O78	NT	-	stx2a	+	+	+	-	-	-	+	-	-	-	-	+	+	-	+	-
MN1208-23	EZKX01038	247	2	O78	H21	-	stx2c	-	+	-	-	-	-	+	-	-	-	-	+	+	-	+	-
MN1208-24	EZKX01055	279	2	O22	H8	-	stx2b	-	-	-	-	-	-	-	-	-	-	-	-	-	-	-	-
MN1208-25	EZKX01063	289	2	O12	H44	-	stx2d*	-	-	-	-	-	-	-	-	-	-	+	-	-	-	-	-
MN1208-26	EZKX01003	304	2	O117	H21	-	stx2b	-	-	-	-	-	-	-	-	+	+	+	-	-	-	-	-
MN1208-27	EZKX01067	384	2	O78	H45	-	stx2g	-	-	-	-	-	-	-	+	-	-	+	-	-	-	-	-
MN1208-28	EZKX01021	257	2	O8	H45	-	stx2g	-	-	-	-	-	-	-	+	-	-	+	-	-	-	-	-
MN1208-29	EZKX01044	259	2	O8	H19	stx1a	-	-	+	-	-	-	-	+	-	-	-	-	+	+	-	+	-
MN1208-30	EZKX01045	259	2	O8	H19	stx1a	-	-	+	-	-	-	-	+	-	-	-	-	+	+	-	+	-
MN1208-31	EZKX01022	246	2	O8	H9	stx1a	stx2d*	-	+	-	-	-	-	+	-	-	-	-	-	+	-	+	-
MN1208-32	EZKX01022	246	2	O8	H9	stx1a	stx2d*	-	+	-	-	-	-	+	-	-	-	-	-	+	-	+	-
MN1208-33	EZKX01030	214	2	O8	H16	-	stx2b	-	+	-	-	-	-	-	-	-	-	-	-	-	-	-	-
MN1208-34	EZKX01020	258	2	O78	H21	-	stx2a	+	+	+	-	-	-	+	-	-	-	-	+	+	-	+	-
MN1208-35	EZKX01036	301	2	O52	H2	-	stx2b	-	-	-	-	-	-	-	-	+	+	-	-	-	-	-	-
MN1208-36	EZKX01065	264	2	O78	H45	-	stx2g	-	-	-	-	-	-	-	+	-	-	+	-	-	-	-	-
MN1208-37	EZKX01023	354	2	O8	H9	stx1a	stx2d*	-	+	-	-	-	-	+	-	-	-	-	-	+	-	+	-
MN1208-38	EZKX01022	354	2	O8	H9	stx1a	stx2d*	-	+	-	-	-	-	+	-	-	-	-	-	+	-	+	-
MN1208-39	EZKX01022	334	2	O8	H9	stx1a	stx2d*	-	+	-	-	-	-	+	-	-	-	-	-	+	-	+	-
MN1208-40	EZKX01008	203	2	O117	H21	-	stx2b	-	-	-	-	-	-	-	-	+	+	-	-	-	-	-	-
MN1278-01	EZKX01013	458	3	O149	H45	-	stx2d*	-	+	-	-	-	-	+	-	-	-	-	+	+	-	-	-
MN1278-02	EZKX01013	458	3	O149	H45	-	stx2d*	-	+	-	-	-	-	+	-	-	-	-	+	+	-	-	-
MN1278-03	EZKX01016	465	3	NT	H8	-	stx2a*	-	+	-	-	-	-	+	-	-	-	-	+	+	-	-	-
MN1278-04	EZKX01016	465	3	NT	H8	-	stx2a*	-	+	-	-	-	-	+	-	-	-	-	+	+	-	-	-
MN1278-05	EZKX01049	514	4	O2	H45	stx1a	-	-	-	-	-	-	-	-	-	-	-	+	-	-	-	-	-
MN1278-06	EZKX01049	514	4	O2	H45	stx1a	-	-	-	-	-	-	-	-	-	-	-	+	-	-	-	-	-
MN1278-07	EZKX01037	525	4	O78	H45	-	stx2a+2c*	-	+	-	-	-	-	+	-	-	-	-	+	+	-	+	-
MN1278-08	/	525	4	O78	H21	-	stx2a+2c*	-	+	-	-	-	-	+	-	-	-	-	+	+	-	+	-
MN1278-09	EZKX01037	525	4	O2	H21	-	stx2a+2c*	-	+	-	-	-	-	+	-	-	-	-	+	+	-	+	-
MN1278-10	EZKX01049	531	4	O2	H45	stx1a	-	-	-	-	-	-	-	-	-	-	-	+	-	-	-	-	-
MN1278-11	EZKX01053	539	4	O22	H8	-	stx2b	-	-	-	-	-	-	-	-	-	-	-	-	-	-	-	-
MN1278-12	EZKX01049	531	4	O2	H45	stx1a	-	-	-	-	-	-	-	-	-	-	-	+	-	-	-	-	-
MN1278-13	EZKX01048	551	4	O2	H45	stx1a	-	-	-	-	-	-	-	-	-	-	-	+	-	-	-	-	-
MN1278-14	EZKX01048	551	4	O2	H45	stx1a	-	-	-	-	-	-	-	-	-	-	-	+	-	-	-	-	-
MN1278-15	EZKX01061	565	4	O78	H8	-	stx2a	-	+	-	-	-	-	+	-	-	-	-	+	+	-	-	-
MN1278-16	/	565	4	O78	H8	-	stx2a	-	+	-	-	-	-	+	-	-	-	-	+	+	-	-	-
MN1278-17	EZKX01056	495	3	O78	H44	-	stx2d	-	-	-	-	-	-	-	+	-	-	-	-	-	-	-	-
MN1278-18	EZKX01019	511	4	O12	H12	stx1a	-	-	+	-	-	-	-	+	-	-	-	-	-	+	-	+	-
MN1278-19	EZKX01060	573	4	O78	H8	-	stx2a	-	+	-	-	-	-	+	-	-	-	-	+	+	-	-	-
MN1278-20	EZKX01049	585	4	O2	H45	stx1a	-	-	-	-	-	-	-	-	-	-	-	+	-	-	-	-	-
MN1278-21	EZKX01059	596	4	O78	H8	-	stx2a+2c*	-	+	-	-	-	-	+	-	-	-	-	+	+	-	+	-
MN1278-22	EZKX01050	597	4	O2	H45	stx1a	-	-	-	-	-	-	-	-	-	-	-	+	-	-	-	-	-
MN1278-23	EZKX01049	597	4	O2	H45	stx1a	-	-	-	-	-	-	-	-	-	-	-	+	-	-	-	-	-
MN1278-24	EZKX01026	534	4	O52	H2	-	stx2b	-	+	-	-	-	-	-	-	-	-	-	-	-	-	-	-
MN1278-25	EZKX01026	534	4	O52	H2	-	stx2b	-	+	-	-	-	-	-	-	-	-	-	-	-	-	-	-
MN1287-01	EZKX01012	607	4	O66	H21	-	stx2a+2b*	-	+	-	-	-	-	+	-	-	-	-	+	+	-	+	-
MN1287-02	EZKX01015	627	4	NT	H8	-	stx2b	-	+	-	-	-	-	+	-	-	-	-	+	+	-	-	-
MN1287-03	EZKX01015	628	4	O158	H8	-	stx2b	-	+	-	-	-	-	+	-	-	-	-	+	+	-	-	-
MN1287-04	EZKX01015	628	4	O158	H8	-	stx2b	-	+	-	-	-	-	+	-	-	-	-	+	+	-	-	-
MN1287-05	EZKX01049	630	4	O2	H45	stx1a	-	-	-	-	-	-	-	-	-	-	-	+	-	-	-	-	-
MN1287-06	EZKX01048	630	4	O2	H45	stx1a	-	-	-	-	-	-	-	-	-	-	-	+	-	-	-	-	-
MN1287-07	EZKX01060	643	4	O78	H8	-	stx2a	-	+	-	-	-	-	+	-	-	-	-	+	+	-	-	-
MN1287-08	EZKX01062	643	4	O78	H8	-	stx2a	-	+	-	-	-	-	+	-	-	-	-	+	+	-	-	-
MN1287-09	EZKX01049	670	4	O2	H45	stx1a	-	-	-	-	-	-	-	-	-	-	-	+	-	-	-	-	-
MN1287-10	EZKX01012	677	4	O66	H21	-	stx2a+2b*	-	+	-	-	-	-	+	-	-	-	-	+	+	-	+	-
MN1287-11	EZKX01028	684	4	O8	H16	-	stx2b	-	+	-	-	-	-	-	-	-	-	-	-	-	-	-	-
MN1287-12	EZKX01004	692	4	O8	H45	-	stx2b	-	-	-	-	-	-	-	-	-	-	-	-	-	-	-	-
MN1287-13	EZKX01004	692	4	O8	H45	-	stx2b	-	-	-	-	-	-	-	-	-	-	-	-	-	-	-	-
MN1287-14	EZKX01054	697	4	O22	H8	-	stx2b	-	-	-	-	-	-	-	-	-	-	-	-	-	-	-	-
MN1287-15	EZKX01005	702	4	NT	H21	stx1a	-	-	+	-	-	-	-	+	-	-	-	-	-	+	-	-	-
MN1287-16	EZKX01053	702	4	O22	H8	-	stx2b	-	-	-	-	-	-	-	-	-	-	-	-	-	-	-	-
MN1287-17	EZKX01005	702	4	NT	H21	stx1a	-	-	+	-	-	-	-	+	-	-	-	-	-	+	-	-	-
MN1287-18	/	711	4	NT	H8	-	stx2b	-	+	-	-	-	-	+	-	-	-	-	+	+	-	-	-
MN1287-19	EZKX01049	716	4	O2	H45	stx1a	-	-	-	-	-	-	-	-	-	-	-	+	-	-	-	-	-
MN1287-20	EZKX01043	716	4	O137	H21	stx1a	stx2a	-	+	-	-	-	-	+	-	-	-	-	-	+	-	-	-
MN1287-21	EZKX01058	612	4	NT	H8	stx1a	-	-	+	-	-	-	-	+	-	-	-	-	+	+	-	-	-
MN1287-22	EZKX01040	626	4	O127	H8	stx1a	stx2d*	-	+	-	-	-	-	+	-	-	-	-	+	+	-	+	-
MN1287-23	EZKX01049	650	4	O2	H45	stx1a	-	-	-	-	-	-	-	-	-	-	-	+	-	-	-	-	-
* These subtypes were determined by sequencing.
NT, untypable
